# Supplementary material for: ﻿Resolving the taxonomic enigma of Nesocaryum stylosum (Boraginaceae): phylogenetic evidence for its reclassification as Cryptantha stylosa
Source: PhytoKeys. 2026 Jan 13;269:141–69. doi: 10.3897/phytokeys.269.176263 (PMC12820567; doi:10.3897/phytokeys.269.176263)
Supplement: XML Treatment for Cryptantha stylosa [file phytokeys.269.176263-treatment1.xml]

<!DOCTYPE tp:taxon-treatment
  PUBLIC "-//TaxonX//DTD Taxonomic Treatment Publishing DTD v0 20100105//EN" "tax-treatment-NSO.dtd">
<tp:taxon-treatment xmlns:tp="http://www.plazi.org/taxpub"><tp:treatment-meta><kwd-group><label>Taxon classification</label><kwd>
                <named-content content-type="kingdom">Plantae</named-content>
              </kwd><kwd>
                <named-content content-type="order">Boraginales</named-content>
              </kwd><kwd>
                <named-content content-type="family">Boraginaceae</named-content>
              </kwd></kwd-group><mixed-citation publication-type="journal"><person-group><name><surname>Simpson</surname><given-names>Michael G.</given-names></name><name><surname>Mabry</surname><given-names>Makenzie E.</given-names></name><name><surname>Blischak</surname><given-names>Paul D.</given-names></name><name><surname>Böhnert</surname><given-names>Tim</given-names></name><name><surname>Guilliams</surname><given-names>C. Matt</given-names></name><name><surname>Hasenstab-Lehman</surname><given-names>Kristen E.</given-names></name><name><surname>Luebert</surname><given-names>Federico</given-names></name><name><surname>García</surname><given-names>Nicolás</given-names></name><name><surname>Castañeda</surname><given-names>Álvaro</given-names></name><name><surname>Weigend</surname><given-names>Maximilian</given-names></name><name><surname>Scherson</surname><given-names>Rosa A.</given-names></name></person-group><article-title>﻿Resolving the taxonomic enigma of <italic><tp:taxon-name><tp:taxon-name-part taxon-name-part-type="genus" reg="Nesocaryum">Nesocaryum</tp:taxon-name-part> <tp:taxon-name-part taxon-name-part-type="species" reg="stylosum">stylosum</tp:taxon-name-part></tp:taxon-name></italic> (<tp:taxon-name><tp:taxon-name-part taxon-name-part-type="family">Boraginaceae</tp:taxon-name-part></tp:taxon-name>): phylogenetic evidence for its reclassification as <italic><tp:taxon-name><tp:taxon-name-part taxon-name-part-type="genus" reg="Cryptantha">Cryptantha</tp:taxon-name-part> <tp:taxon-name-part taxon-name-part-type="species" reg="stylosa">stylosa</tp:taxon-name-part></tp:taxon-name></italic></article-title><source>PhytoKeys</source><day>13</day><month>01</month><year>2026</year><volume>269</volume><fpage>141</fpage><lpage>169</lpage><pub-id pub-id-type="doi">10.3897/phytokeys.269.176263</pub-id></mixed-citation></tp:treatment-meta><tp:nomenclature><label>﻿</label><tp:taxon-name><object-id xmlns:xlink="http://www.w3.org/1999/xlink" content-type="arpha" xlink:type="simple">19D45778-6973-524A-90AB-732214EFDED3</object-id>
              <tp:taxon-name-part taxon-name-part-type="genus" reg="Cryptantha">Cryptantha</tp:taxon-name-part>
              <tp:taxon-name-part taxon-name-part-type="species" reg="stylosa">stylosa</tp:taxon-name-part>
            </tp:taxon-name><tp:taxon-authority>(Phil.) Scherson, Nic.García &amp; M.G.Simpson</tp:taxon-authority><tp:taxon-status xmlns:xlink="http://www.w3.org/1999/xlink" xlink:type="simple">comb. nov.</tp:taxon-status><tp:nomenclature-citation-list><tp:nomenclature-citation><tp:taxon-name>
                  <tp:taxon-name-part taxon-name-part-type="genus" reg="Heliotropium">Heliotropium</tp:taxon-name-part> <tp:taxon-name-part taxon-name-part-type="species" reg="stylosum">stylosum</tp:taxon-name-part></tp:taxon-name><comment>Phil., Bot. Zeitung (Berlin) 28: 500 (1870). Basionym.</comment></tp:nomenclature-citation></tp:nomenclature-citation-list></tp:nomenclature><tp:treatment-sec sec-type="material" id="SECID0E6PAG"><title>Type.</title><p>Chile. Isla San Ambrosio, 1869, <italic>Enrique Simpson s.n.</italic> Holotype: barcode SGO000004198!=accession SGO054406!</p></tp:treatment-sec></tp:taxon-treatment>
